# Supplementary material for: Disrupted ADP-ribose metabolism with nuclear Poly (ADP-ribose) accumulation leads to different cell death pathways in presence of hydrogen peroxide in procyclic Trypanosoma brucei
Source: Parasit Vectors. 2016 Mar 23;9:173. doi: 10.1186/s13071-016-1461-1 (PMC4806436; doi:10.1186/s13071-016-1461-1)
Supplement: Additional file 2: Table S1: — PARP inhibitor like compounds tested. (XLSX 12 kb) [file 13071_2016_1461_MOESM2_ESM.xlsx]

## Sheet: Hoja1
	No.	Compound name (IUPAC)	Acronyms	Supplier
	1	3-aminobenzamide	3AB	Alexis Biochemicals
	2	Benzamide		Alexis Biochemicals
	3	2-[(2R)-2-methylpyrrolidin-2-yl]-1H-1,3-benzodiazole-4-carboxamide	Veliparib	Alexis Biochemicals
			ABT-888
	4	5-amino-1,2-dihydroisoquinolin-1-one	5-aminoisoquinolinone	Alexis Biochemicals
			5-AIQ
	5	5-amino-3-methyl-1,2-dihydroisoquinolin-1-one	3-methyl-5-aminoisoquinolinone	Alexis Biochemicals
			3-methyl-5-AIQ
	6	8-amino-3-azatricyclo[7.3.1.0^{5,13}]trideca-1(12),5,7,9(13),10-pentaene-2,4-dione	4-amino-1,8-naphthalimide	Alexis Biochemicals
			4-ANI
	7	5-[4-(piperidin-1-yl)butoxy]-1,2,3,4-tetrahydroisoquinolin-1-one	DPQ	Alexis Biochemicals
	8	2-methyl-1H,4H,5H,7H,8H-thiopyrano[4,3-d]pyrimidin-4-one	DR2313	Alexis Biochemicals
	9	2-(4-{[(2S,3S,4R,5R)-5-(6-amino-9H-purin-9-yl)-3,4-dihydroxyoxolan-2-yl]carbonyl}piperazin-1-yl)-N-(1-oxo-2,3-dihydro-1H-isoindol-4-yl)acetamide	EB-47	Alexis Biochemicals
	10	1,4-dihydroquinazolin-4-one	4-Hydroxyquinazoline	Alexis Biochemicals
			4-HQN
	11	6-amino-5-iodo-2H-chromen-2-one	INH2BP	Alexis Biochemicals
	12	5-hydroxy-1,2-dihydroisoquinolin-1-one	1,5-Isoquinolinediol	Alexis Biochemicals
			DHQ
	13	(2E,4S,4aS,5aR,12aS)-2-[amino(hydroxy)methylidene]-4,7-bis(dimethylamino)-10,11,12a-trihydroxy-1,2,3,4,4a,5,5a,6,12,12a-decahydrotetracene-1,3,12-trione	Minocin	Alexis Biochemicals
			Minocycline
	14	8-hydroxy-2-methyl-1,4-dihydroquinazolin-4-one	NU1025	Alexis Biochemicals
	15	5,6-dihydrophenanthridin-6-one	Phenanthridinone	Alexis Biochemicals
	16	2-(dimethylamino)-N-(6-oxo-5,6-dihydrophenanthridin-2-yl)acetamide	PJ-34	Alexis Biochemicals
	17	4H,5H-thieno[2,3-c]isoquinolin-5-one	TIQ-A	Alexis Biochemicals
	18	1,7-dimethyl-2,3,6,7-tetrahydro-1H-purine-2,6-dione	Paraxanthine	Sigma-Aldrich
			1,7-dimethylxanthine
	19	3-(4-chlorophenyl)quinoxaline-5-carboxamide	CNQ	Calbiochem
	20	4-({3-[(4-cyclopropanecarbonylpiperazin-1-yl)carbonyl]-4-fluorophenyl}methyl)-1,2-dihydrophthalazin-1-one	Olaparib	JS Research Chemicals Trading
			KU-0059436
			AZD-2281
	21	(4Z)-4-[(1-methyl-1H-pyrrol-2-yl)methylidene]-1,2,3,4-tetrahydroisoquinoline-1,3-dione	BYK204165	Sigma-Aldrich
	22	2-[4-(trifluoromethyl)phenyl]-1H,4H,5H,7H,8H-thiopyrano[4,3-d]pyrimidin-4-one	XAV939	Maybridge
	23	2-(pyridin-2-yl)-5H,7H,8H-thiopyrano[4,3-d]pyrimidin-4-ol	RF03877	Maybridge
	24	2-cyclopropyl-5H,7H,8H-thiopyrano[4,3-d]pyrimidin-4-ol	RF03876	Maybridge
	25	4-[(1R,2S,6R,7S)-3,5-dioxo-4-azatricyclo[5.2.1.0^{2,6}]dec-8-en-4-yl]-N-(quinolin-8-yl)benzamide	IWR-1	Sigma-Aldrich
	26	N-(6-methyl-1,3-benzothiazol-2-yl)-2-({4-oxo-3-phenyl-3H,4H,6H,7H-thieno[3,2-d]pyrimidin-2-yl}sulfanyl)acetamide	IWP-2	Sigma-Aldrich
	27	4-iodo-3-nitrobenzamide	Iniparib	Selleck Biochemicals
			BSI-201
	28	6-fluoro-2-{4-[(methylamino)methyl]phenyl}-3,10-diazatricyclo[6.4.1.0^{4,13}]trideca-1,4(13),5,7-tetraen-9-one	Rucaparib	Selleck Biochemicals
	29	1-oxo-1,2-dihydroisoquinolin-5-yl benzoate	UPF1035	Alexis Biochemicals
	30	5-(2-oxo-2-phenylethoxy)-1,2-dihydroisoquinolin-1-one	UPF1069	Alexis Biochemicals
	31	2-phenyl-4H-chromen-4-one	Flavone	Sigma-Aldrich
